# Supplementary material for: Microglial TNFR2 signaling regulates the inflammatory response after CNS injury in a sex-specific fashion
Source: Brain Behav Immun. Author manuscript; Available in PMC 2024 Oct 24. (PMC11500189; doi:10.1016/j.bbi.2023.12.025)
Supplement: Supplementary table [file NIHMS2025583-supplement-Supplementary_table.xlsx]

## Sheet: Table 1
Table 1. Clinical data of ischemic stroke cases and healthy controls
Sample	Age (Years)	Sex	Group	NIHSS	Time after IS (Days)
1	31	F	Control	N.A.	N.A.
2	20	F	Control	N.A.	N.A.
3	26	M	Control	N.A.	N.A.
4	18	M	Control	N.A.	N.A.
5	19	M	Control	N.A.	N.A.
6	23	M	Control	N.A.	N.A.
7	55	F	Control	N.A.	N.A.
8	51	F	Control	N.A.	N.A.
9	20	F	Control	N.A.	N.A.
10	29	M	Control	N.A.	N.A.
11	21	M	Control	N.A.	N.A.
12	48	M	Control	N.A.	N.A.
13	25	M	Control	N.A.	N.A.
14	25	M	Control	N.A.	N.A.
15	21	M	Control	N.A.	N.A.
16	21	F	Control	N.A.	N.A.
17	24	F	Control	N.A.	N.A.
18	22	M	Control	N.A.	N.A.
19	23	F	Control	N.A.	N.A.
20	36	F	Control	N.A.	N.A.
21	20	M	Control	N.A.	N.A.
22	31	F	Control	N.A.	N.A.
23	30	F	Control	N.A.	N.A.
24	51	F	Control	N.A.	N.A.
25	26	M	Control	N.A.	N.A.
26	63	F	Control	N.A.	N.A.
27	61	M	Control	N.A.	N.A.
28	27	F	Control	N.A.	N.A.
29	23	M	Control	N.A.	N.A.
30	24	M	Control	N.A.	N.A.
31	20	F	Control	N.A.	N.A.
32	33	F	Control	N.A.	N.A.
33	24	F	Control	N.A.	N.A.
34	24	M	Control	N.A.	N.A.
35	21	F	Control	N.A.	N.A.
36	23	F	Control	N.A.	N.A.
37	20	F	Control	N.A.	N.A.
38	23	F	Control	N.A.	N.A.
39	23	F	Control	N.A.	N.A.
40	18	F	Control	N.A.	N.A.
41	24	F	Control	N.A.	N.A.
42	51	F	Control	N.A.	N.A.
43	54	F	Control	N.A.	N.A.
44	41	M	Control	N.A.	N.A.
45	48	M	Control	N.A.	N.A.
46	44	F	Control	N.A.	N.A.
47	71	M	Control	N.A.	N.A.
48	50	M	Control	N.A.	N.A.
49	77	M	Control	N.A.	N.A.
50	53	F	Control	N.A.	N.A.
51	35	M	Control	N.A.	N.A.
52	55	M	Control	N.A.	N.A.
53	72	F	Control	N.A.	N.A.
54	29	M	Control	N.A.	N.A.
55	34	F	Control	N.A.	N.A.
56	63	F	Control	N.A.	N.A.
57	42	F	Control	N.A.	N.A.
58	58	F	Control	N.A.	N.A.
59	37	F	Control	N.A.	N.A.
60	59	F	Control	N.A.	N.A.
61	49	M	Control	N.A.	N.A.
62	59	F	Control	N.A.	N.A.
63	52	F	Control	N.A.	N.A.
64	39	F	Control	N.A.	N.A.
65	33	F	Control	N.A.	N.A.
66	72	F	Control	N.A.	N.A.
67	33	F	Control	N.A.	N.A.
68	42	F	Control	N.A.	N.A.
69	50	M	Control	N.A.	N.A.
70	48	F	Control	N.A.	N.A.
71	49	M	Major IS	1	7
72	47	M	Major IS	2	6
73	68	F	Major IS	N.A.	7
74	56	F	Major IS	N.A.	2
75	57	F	Major IS	3	5
76	50	F	Major IS	N.A.	8
77	46	M	Major IS	2	5
78	55	F	Major IS	9	3
79	44	F	Major IS	2	3
80	30	F	Major IS	11	3
81	29	M	Major IS	3	2
82	54	F	Major IS	9	3
83	31	F	Major IS	5	1
84	28	M	Major IS	4	16
85	31	M	Major IS	2	2
86	46	M	Major IS	4	2
87	52	M	Major IS	N.A.	N.A.
88	31	F	Major IS	12	6
89	55	M	Major IS	2	4
90	56	M	Major IS	21	3
91	54	F	Major IS	3	6
92	53	F	Major IS	N.A.	15
93	32	M	Major IS	2	19
94	53	M	Major IS	2	2
95	33	M	Major IS	8	3
96	53	M	Major IS	3	2
97	54	F	Major IS	18	10
98	45	F	Major IS	17	3
99	N.A.	N.A.	Minor IS	N.A.	N.A.
100	32	M	Minor IS	2	6
101	33	M	Minor IS	0	4
102	N.A.	N.A.	Minor IS	N.A.	7
103	31	M	Minor IS	1	2
104	19	M	Minor IS	N.A.	N.A.
105	N.A.	N.A.	Minor IS	N.A.	N.A.
106	N.A.	N.A.	Minor IS	N.A.	N.A.
107	N.A.	N.A.	Minor IS	N.A.	N.A.
108	47	M	Minor IS	5	3
109	26	F	Minor IS	4	4
110	66	F	Minor IS	3	8
111	46	F	Minor IS	N.A.	1
112	38	M	Minor IS	2	5
113	55	M	Minor IS	N.A.	N.A.
114	40	M	Minor IS	1	N.A.
115	48	M	Minor IS	0	6
116	37	F	Minor IS	1	3
117	45	F	Minor IS	N.A.	5
118	N.A.	N.A.	Minor IS	N.A.	N.A.
119	45	F	Minor IS	5	1
120	54	M	Minor IS	N.A.	N.A.
121	27	M	Minor IS	N.A.	9
122	40	M	Minor IS	2	N.A.
123	48	F	Minor IS	5	4
124	37	N.A.	Minor IS	N.A.	3
125	45	F	Minor IS	0	2
126	45	F	Minor IS	3	2
127	67	F	Minor IS	3	N.A.
128	54	M	Minor IS	0	8
129	32	M	Minor IS	1	5
130	51	F	Minor IS	2	2
131	50	F	Minor IS	N.A.	N.A.
132	47	M	Minor IS	17	4
133	N.A.	N.A.	Minor IS	N.A.	N.A.
134	48	F	Minor IS	0	3
135	48	M	Minor IS	N.A.	N.A.
136	49	F	Minor IS	3	5
137	65	M	Minor IS	4	17
138	53	M	Minor IS	0	6
139	58	F	Minor IS	7	14
140	40	F	Minor IS	4	2
141	60	M	Minor IS	3	5
142	51	M	Minor IS	9	6
143	50	F	Minor IS	N.A.	4
144	45	F	Minor IS	0	4
145	45	M	Minor IS	N.A.	2
146	39	F	Minor IS	1	4
147	49	M	Minor IS	8	4
148	38	M	Minor IS	6	1
149	50	F	Minor IS	2	4
150	N.A.	N.A.	Minor IS	N.A.	N.A.
151	52	M	Minor IS	2	4
152	49	F	Minor IS	2	5
153	55	M	Minor IS	N.A.	2
154	46	M	Minor IS	4	5
155	52	M	Minor IS	5	2
156	51	M	Minor IS	3	4
157	39	M	Minor IS	0	3
158	47	F	Minor IS	5	1
159	46	F	Minor IS	6	3
160	33	F	Minor IS	N.A.	N.A.
161	52	M	Minor IS	2	2
162	52	F	Minor IS	N.A.	3
163	47	M	Minor IS	2	3
164	N.A.	N.A.	Minor IS	N.A.	N.A.
165	49	F	Minor IS	5	1
166	44	F	Minor IS	0	1
167	57	F	Minor IS	7	5
168	55	F	Minor IS	6	4
169	44	M	Minor IS	3	1
170	45	M	Minor IS	0	1
171	22	M	Minor IS	10	3
172	42	M	Minor IS	4	7
173	66	M	Minor IS	N.A.	N.A.
174	44	F	Minor IS	16	3
175	78	F	Minor IS	2	3
176	33	F	Minor IS	N.A.	N.A.
177	52	M	Minor IS	N.A.	4
178	33	M	Minor IS	0	3
179	N.A.	N.A.	Minor IS	N.A.	3
F: female; M: male IS: ischemic stroke; NIHSS: Natitional Institute of Health Stroke Scale; N.A.: not available

## Sheet: Table 2
Table 2. Clinical data of spinal cord injury cases and healthy controls
Sample	Age (Years)	Sex	Group	SCI location	Time after SCI (Months)
1	74	F	Control	N.A.	N.A.
2	56	M	Control	N.A.	N.A.
3	56	F	Control	N.A.	N.A.
4	66	M	Control	N.A.	N.A.
5	62	F	Control	N.A.	N.A.
6	31	M	Acute	T1	0.7
7	30	M	Acute	C3	1
8	28	M	Acute	T3, T4	2
9	50	M	Acute	T10, L2	0.5
10	50	M	Acute	C	0.5
11	56	M	Early chronic	C4, T1	9
12	26	M	Early chronic	C	12
13	23	M	Early chronic	T	9
14	28	M	Early chronic	C6, C7	12
15	27	M	Early chronic	C4	12
16	33	M	Early chronic	C6, C7, T2, T3	12
17	30	M	Early chronic	C6	12
18	30	M	Early chronic	C6	12
19	46	M	Early chronic	C6, C7	10
20	31	M	Early chronic	C5	9
21	60	M	Late chronic	C	24
22	30	M	Late chronic	C7	44
23	39	M	Late chronic	T12	36
24	46	M	Late chronic	C	24
25	28	M	Late chronic	C6	48
26	49	M	Late chronic	C6, C7	36
27	52	M	Late chronic	C4, C5	36
28	40	M	Late chronic	T5, T6	60
29	43	M	Late chronic	L1	24
30	54	M	Late chronic	T12	36
31	55	M	Late chronic	T	24
32	45	M	Late chronic	C5, C6	36
F: female; M: male SCI: spinal cord injury; N.A.: not available; C: cervical; T: toracic; L: lumbar
